# Supplementary material for: 2-Methyl­benzimidazolium nitrate
Source: Acta Crystallogr Sect E Struct Rep Online. 2010 Mar 13;66(Pt 4):o814. doi: 10.1107/S1600536810008615 (PMC2984038; doi:10.1107/S1600536810008615)
Supplement: Supplementary file 2 [file e-66-0o814-Isup2.hkl]

# 
# h,k,l, Fc-squared, Fo-squared, sigma(Fo-squared) and status flag 
# 
data_I
_shelx_title ' 1 in P2(1)/c' 
_shelx_refln_list_code          4 
_shelx_F_calc_maximum      167.60 
_exptl_crystal_F_000       408.00 
_reflns_d_resolution_high  0.8393 
 
loop_ 
 _symmetry_equiv_pos_as_xyz 
 'x, y, z' 
 '-x, y+1/2, -z+1/2' 
 '-x, -y, -z' 
 'x, -y-1/2, z-1/2' 
 
_cell_length_a     7.7112 
_cell_length_b    15.1265 
_cell_length_c     8.2699 
_cell_angle_alpha  90.000 
_cell_angle_beta   99.398 
_cell_angle_gamma  90.000 
 
_shelx_F_squared_multiplier     1.000 
 
loop_ 
 _refln_index_h 
 _refln_index_k 
 _refln_index_l 
 _refln_F_squared_calc 
 _refln_F_squared_meas 
 _refln_F_squared_sigma 
 _refln_observed_status 
   1   0   0     2687.33     1982.55     60.21 o 
   2   0   0     1089.06     1007.69     22.09 o 
   3   0   0     3704.66     3564.19     63.66 o 
   4   0   0      123.99      128.86      3.36 o 
   5   0   0        3.57        5.49      0.56 o 
   6   0   0        7.96       11.04      0.90 o 
   7   0   0       16.78       20.27      1.30 o 
   9   0   0       11.61       10.40      1.89 o 
   1   1   0     1842.19     1631.81     39.98 o 
   2   1   0      930.83      869.52     19.11 o 
   3   1   0       23.23       19.07      0.73 o 
   4   1   0       88.01       85.95      1.98 o 
   5   1   0      701.21      720.45      9.35 o 
   6   1   0        7.20        7.13      0.50 o 
   7   1   0        9.86        8.23      0.83 o 
   8   1   0       15.88       16.71      1.97 o 
   9   1   0        1.50        0.80      0.98 o 
   0   2   0     4351.32     5142.65    156.37 o 
   1   2   0      363.53      390.83     12.00 o 
   2   2   0     2093.26     1869.62     51.38 o 
   3   2   0        6.39        4.98      0.54 o 
   4   2   0      307.72      275.33      4.71 o 
   5   2   0        7.17        9.52      0.73 o 
   6   2   0        3.50        6.50      0.73 o 
   7   2   0        9.80       10.33      0.91 o 
   8   2   0        8.26        7.94      1.21 o 
   9   2   0        3.26        1.55      1.01 o 
   1   3   0     5243.82     5551.66     98.02 o 
   2   3   0     2905.28     2813.29     42.01 o 
   3   3   0       74.82       62.76      1.95 o 
   4   3   0        5.50        7.22      0.41 o 
   5   3   0        8.10        9.92      0.57 o 
   6   3   0       11.38       12.27      0.87 o 
   7   3   0        0.46        0.39      0.64 o 
   8   3   0        2.31        1.34      0.77 o 
   0   4   0     1389.23     1523.47     33.17 o 
   1   4   0      470.44      483.02      7.56 o 
   2   4   0      163.01      162.15      2.55 o 
   3   4   0      557.02      540.57     11.78 o 
   4   4   0      372.97      359.68      5.25 o 
   5   4   0       52.66       55.84      1.14 o 
   6   4   0       16.52       14.84      0.79 o 
   7   4   0       59.81       55.34      2.22 o 
   8   4   0        1.36       -0.07      0.71 o 
   1   5   0     1338.44     1475.85     22.77 o 
   2   5   0      490.50      522.86     16.09 o 
   3   5   0        3.23        4.47      0.33 o 
   4   5   0        3.62        1.94      0.43 o 
   5   5   0       20.77       22.40      0.85 o 
   6   5   0       82.81       77.59      1.79 o 
   7   5   0        0.04        1.32      0.62 o 
   8   5   0       13.33       12.83      1.12 o 
   0   6   0        2.57        4.67      0.59 o 
   1   6   0      730.70      844.09     13.14 o 
   2   6   0      160.80      182.69      3.06 o 
   3   6   0      423.71      442.41      8.15 o 
   4   6   0       88.66       81.49      1.98 o 
   5   6   0        0.96        0.97      0.48 o 
   6   6   0       24.68       27.08      1.27 o 
   7   6   0       93.58       90.54      2.49 o 
   8   6   0        0.01       -0.72      0.88 o 
   1   7   0      256.93      302.04      4.91 o 
   2   7   0      432.05      512.48      8.14 o 
   3   7   0       72.71       79.19      1.53 o 
   4   7   0        3.51        4.46      0.56 o 
   5   7   0       61.58       59.72      1.74 o 
   6   7   0       21.98       21.91      1.21 o 
   7   7   0       10.97       14.25      1.13 o 
   8   7   0        0.00        0.49      1.47 o 
   0   8   0      113.53      125.91      4.15 o 
   1   8   0       95.95      114.16      2.09 o 
   2   8   0       43.59       47.85      1.10 o 
   3   8   0        0.66        2.78      0.46 o 
   4   8   0        5.97        6.39      0.91 o 
   5   8   0        2.14        1.42      1.05 o 
   6   8   0        3.39        3.17      0.82 o 
   7   8   0       16.89       17.02      3.23 o 
   8   8   0        0.08       -0.46      1.40 o 
   1   9   0       17.84       18.55      0.91 o 
   2   9   0      331.86      361.52      5.92 o 
   3   9   0       77.10       76.51      1.92 o 
   4   9   0       12.63       13.30      1.12 o 
   5   9   0        0.31       -0.83      0.59 o 
   6   9   0       61.35       66.17      2.56 o 
   7   9   0       16.99       16.55      2.97 o 
   0  10   0      689.28      752.42     16.86 o 
   1  10   0      161.49      180.38      3.20 o 
   2  10   0       20.48       25.81      1.38 o 
   3  10   0        7.60        6.89      0.96 o 
   4  10   0        0.58        1.32      1.16 o 
   5  10   0        4.50        3.57      0.81 o 
   6  10   0       11.67        9.17      1.63 o 
   7  10   0        0.61        0.47      1.09 o 
   1  11   0       18.86       19.99      0.84 o 
   2  11   0      108.68      109.11      3.24 o 
   3  11   0       21.11       24.88      1.65 o 
   4  11   0      280.37      277.52      9.39 o 
   5  11   0      160.13      156.24      6.49 o 
   6  11   0        2.66        2.42      1.14 o 
   7  11   0        1.77        2.71      1.99 o 
   0  12   0      152.37      178.05      4.66 o 
   1  12   0       62.10       60.78      1.81 o 
   2  12   0        9.00        7.60      0.85 o 
   3  12   0        2.09        1.99      1.25 o 
   4  12   0       14.26       14.36      1.44 o 
   5  12   0       18.52       26.61      1.75 o 
   6  12   0        1.17       -1.66      1.11 o 
   1  13   0       19.46       19.05      1.18 o 
   2  13   0       23.08       21.44      1.60 o 
   3  13   0      101.63       97.24      6.23 o 
   4  13   0       15.96       16.59      1.87 o 
   5  13   0        2.90        2.77      1.52 o 
   6  13   0        1.06        1.37      1.21 o 
   0  14   0        5.68        4.01      1.79 o 
   1  14   0        0.44       -1.06      0.70 o 
   2  14   0       31.39       29.62      1.46 o 
   3  14   0       34.88       35.01      1.90 o 
   4  14   0        0.43        0.63      0.98 o 
   5  14   0       16.70       16.08      1.69 o 
   1  15   0       65.63       71.96      2.81 o 
   2  15   0       30.26       31.75      2.32 o 
   3  15   0        3.32        3.68      1.17 o 
   4  15   0       14.05       15.66      1.60 o 
   5  15   0        0.38       -0.93      1.12 o 
   0  16   0        0.21       -0.29      1.60 o 
   1  16   0        4.90        6.68      1.40 o 
   2  16   0        3.81        2.52      1.19 o 
   3  16   0        3.80        1.94      1.17 o 
   4  16   0       10.74       10.71      1.52 o 
   1  17   0        0.66       -0.49      1.45 o 
   2  17   0        0.49        1.11      1.79 o 
   3  17   0        4.59        4.73      1.30 o 
   0  18   0        4.82        4.56      2.05 o 
  -9   1   1        0.08        0.76      0.89 o 
  -8   1   1        0.99       -0.11      0.68 o 
  -7   1   1       26.99       28.51      1.05 o 
  -6   1   1       25.91       25.18      0.78 o 
  -5   1   1        9.04       13.82      0.56 o 
  -4   1   1       35.76       30.63      0.72 o 
  -3   1   1       95.76       77.12      1.27 o 
  -2   1   1      146.97      131.51      2.49 o 
  -1   1   1     1265.72     1205.82     25.84 o 
   0   1   1     2140.45     2270.15     44.92 o 
   1   1   1     1042.89      975.47     24.59 o 
   2   1   1     5812.51     5146.08    146.33 o 
   3   1   1      200.56      188.14      2.81 o 
   4   1   1      239.07      192.08      5.85 o 
   5   1   1      168.12      142.22      3.02 o 
   6   1   1        1.28        2.54      0.46 o 
   7   1   1        8.97        7.68      0.82 o 
   8   1   1       15.78       18.16      1.50 o 
  -9   2   1        2.97        1.27      1.97 o 
  -8   2   1        3.06        1.31      0.82 o 
  -7   2   1       43.77       45.48      1.44 o 
  -6   2   1       19.24       17.75      0.71 o 
  -5   2   1       11.66        9.34      0.48 o 
  -4   2   1      274.79      246.84      3.95 o 
  -3   2   1       26.67       24.35      0.56 o 
  -2   2   1     1112.64     1063.68     15.53 o 
  -1   2   1     4434.54     4309.38    141.09 o 
   0   2   1       16.17        7.26      0.30 o 
   1   2   1       23.84       32.22      1.31 o 
   2   2   1        8.60       10.18      0.35 o 
   3   2   1      303.11      259.61      4.91 o 
   4   2   1      117.95       94.58      2.47 o 
   5   2   1       33.93       35.34      1.23 o 
   6   2   1       15.58       13.15      0.85 o 
   7   2   1       18.18       21.77      1.15 o 
   8   2   1        1.89        2.41      0.98 o 
  -9   3   1        0.22        0.65      1.50 o 
  -8   3   1        3.51        3.31      0.86 o 
  -7   3   1       23.48       22.96      1.11 o 
  -6   3   1       72.93       73.90      1.53 o 
  -5   3   1      123.79      130.27      2.15 o 
  -4   3   1      118.25      105.26      2.72 o 
  -3   3   1      137.70      134.86      2.31 o 
  -2   3   1       11.63       11.80      0.49 o 
  -1   3   1        0.04       -0.38      0.25 o 
   0   3   1      282.82      306.19      5.55 o 
   1   3   1       42.99       48.54      1.09 o 
   2   3   1       64.88       55.76      1.29 o 
   3   3   1      438.70      378.74      8.79 o 
   4   3   1       95.13       74.26      1.41 o 
   5   3   1       24.26       24.04      0.88 o 
   6   3   1        0.15        0.37      0.50 o 
   7   3   1        3.50        4.86      0.76 o 
   8   3   1       19.27       19.18      1.24 o 
  -8   4   1        0.01       -1.81      1.21 o 
  -7   4   1       18.75       17.92      1.12 o 
  -6   4   1        0.79        0.26      0.55 o 
  -5   4   1        7.88        7.60      0.51 o 
  -4   4   1        0.56        0.35      0.26 o 
  -3   4   1       95.20      108.12      1.93 o 
  -2   4   1      120.25      143.23      2.79 o 
  -1   4   1        0.26        1.30      0.16 o 
   0   4   1     1281.02     1473.87     22.70 o 
   1   4   1     1163.27     1216.32     26.65 o 
   2   4   1      250.79      224.49      4.32 o 
   3   4   1       78.85       66.25      1.98 o 
   4   4   1       21.07       17.77      0.58 o 
   5   4   1       13.70       11.68      0.78 o 
   6   4   1        5.09        5.17      0.59 o 
   7   4   1        8.64       11.50      1.00 o 
   8   4   1        1.32        1.67      0.83 o 
  -8   5   1        4.78        2.28      1.43 o 
  -7   5   1        1.89        4.17      0.82 o 
  -6   5   1      123.80      124.63      2.90 o 
  -5   5   1       43.49       40.60      1.30 o 
  -4   5   1      227.05      231.88      5.66 o 
  -3   5   1      214.18      206.99      5.68 o 
  -2   5   1      975.32     1015.30     15.78 o 
  -1   5   1       11.81        6.40      0.64 o 
   0   5   1      384.10      462.69      7.29 o 
   1   5   1        7.50        2.76      0.29 o 
   2   5   1      257.94      243.32      4.71 o 
   3   5   1        1.01        2.02      0.50 o 
   4   5   1      218.43      216.21      3.80 o 
   5   5   1      235.82      225.05      4.02 o 
   6   5   1        0.00        0.11      0.47 o 
   7   5   1       35.00       38.70      1.55 o 
   8   5   1        1.83        2.84      0.88 o 
  -8   6   1        3.91        4.24      1.12 o 
  -7   6   1        3.63        5.83      2.64 o 
  -6   6   1       60.65       62.56      1.87 o 
  -5   6   1       11.80       12.07      0.79 o 
  -4   6   1      383.16      357.57      7.27 o 
  -3   6   1      346.49      380.70      4.85 o 
  -2   6   1       63.54       71.27      1.41 o 
  -1   6   1      490.95      593.91      9.35 o 
   0   6   1      591.31      676.07     10.58 o 
   1   6   1     1346.82     1462.28     26.31 o 
   2   6   1       10.68       12.35      0.62 o 
   3   6   1      812.26      816.84     23.14 o 
   4   6   1        0.19       -0.36      0.34 o 
   5   6   1       11.58       12.03      0.73 o 
   6   6   1       53.14       45.03      1.48 o 
   7   6   1       32.32       34.72      1.52 o 
   8   6   1        0.01        0.28      0.99 o 
  -8   7   1        0.67       -0.03      1.19 o 
  -7   7   1        1.42        2.00      1.00 o 
  -6   7   1      132.01      132.77      7.33 o 
  -5   7   1       24.18       19.68      1.63 o 
  -4   7   1        0.09        0.16      0.30 o 
  -3   7   1       83.01       95.52      2.05 o 
  -2   7   1        2.08        8.44      0.47 o 
  -1   7   1      334.63      313.93      5.12 o 
   0   7   1        0.33        0.86      0.25 o 
   1   7   1      170.84      168.45      3.52 o 
   2   7   1      120.67      135.34      2.82 o 
   3   7   1        0.19        0.45      0.93 o 
   4   7   1        6.07        8.93      0.75 o 
   5   7   1        0.94        1.08      0.59 o 
   6   7   1       40.76       42.24      1.60 o 
   7   7   1        3.24        5.35      0.92 o 
   8   7   1        8.70       11.12      1.38 o 
  -8   8   1        1.62        3.31      1.14 o 
  -7   8   1       24.77       21.54      2.23 o 
  -6   8   1        4.29        6.14      1.19 o 
  -5   8   1       78.30       78.17      6.71 o 
  -4   8   1       44.48       45.28      1.18 o 
  -3   8   1       19.10       23.80      0.77 o 
  -2   8   1       39.86       41.60      1.03 o 
  -1   8   1      951.93     1087.67     16.98 o 
   0   8   1        7.60        6.18      0.53 o 
   1   8   1      125.86      126.35      2.27 o 
   2   8   1        2.49        3.90      0.48 o 
   3   8   1       46.71       45.93      1.75 o 
   4   8   1       15.59       14.21      0.89 o 
   5   8   1       38.39       35.14      1.38 o 
   6   8   1       40.60       38.41      1.55 o 
   7   8   1       40.42       46.73      2.17 o 
  -7   9   1        3.44        3.11      2.62 o 
  -6   9   1       40.23       41.98      2.01 o 
  -5   9   1        0.18       -1.40      1.12 o 
  -4   9   1       36.08       30.32      1.51 o 
  -3   9   1       52.25       53.62      1.27 o 
  -2   9   1      177.87      182.20      3.21 o 
  -1   9   1      261.00      267.27      4.49 o 
   0   9   1      245.65      240.40      4.07 o 
   1   9   1       37.50       41.55      1.04 o 
   2   9   1      249.31      265.79      5.25 o 
   3   9   1      189.90      170.08      4.48 o 
   4   9   1       25.50       23.41      1.45 o 
   5   9   1        0.75       -0.52      0.71 o 
   6   9   1        1.09        0.97      0.75 o 
   7   9   1        0.99        2.04      0.89 o 
  -7  10   1        0.33        0.56      1.06 o 
  -6  10   1        2.68        2.82      1.12 o 
  -5  10   1       14.42       13.96      1.37 o 
  -4  10   1        7.16        6.60      1.00 o 
  -3  10   1      218.05      223.42      5.94 o 
  -2  10   1      229.53      218.83      3.81 o 
  -1  10   1       92.59       95.92      1.93 o 
   0  10   1       19.73       19.70      0.78 o 
   1  10   1      184.49      174.89      3.69 o 
   2  10   1       85.67       78.25      1.99 o 
   3  10   1       33.32       34.05      2.87 o 
   4  10   1      207.92      195.49      5.22 o 
   5  10   1        5.78        5.50      1.13 o 
   6  10   1       40.26       46.47      1.81 o 
   7  10   1       11.20       12.21      1.68 o 
  -7  11   1        4.77        4.68      1.68 o 
  -6  11   1        0.66       -0.33      0.96 o 
  -5  11   1       68.34       64.85      3.03 o 
  -4  11   1       10.70       10.38      1.24 o 
  -3  11   1       56.12       54.08      1.69 o 
  -2  11   1       33.28       38.41      1.36 o 
  -1  11   1       25.44       23.47      0.91 o 
   0  11   1       46.75       43.32      1.18 o 
   1  11   1      139.11      137.14      3.09 o 
   2  11   1       31.22       33.62      1.50 o 
   3  11   1        6.24        4.94      0.97 o 
   4  11   1       17.78       17.10      1.48 o 
   5  11   1        5.79        5.37      0.97 o 
   6  11   1        0.23        0.07      0.82 o 
  -6  12   1        4.79        2.56      1.19 o 
  -5  12   1        1.49        3.18      1.06 o 
  -4  12   1        4.67        4.54      1.12 o 
  -3  12   1      230.63      225.63      5.06 o 
  -2  12   1      213.17      202.90      4.31 o 
  -1  12   1       35.20       34.56      1.52 o 
   0  12   1      487.56      484.59      9.30 o 
   1  12   1        8.48       11.36      0.94 o 
   2  12   1        1.51        2.84      0.91 o 
   3  12   1        2.98        2.75      1.04 o 
   4  12   1       27.34       26.22      1.73 o 
   5  12   1       15.28       15.23      1.63 o 
   6  12   1        4.25        1.36      1.12 o 
  -6  13   1       26.61       30.78      1.98 o 
  -5  13   1        4.30        5.16      1.26 o 
  -4  13   1        1.83        1.51      0.98 o 
  -3  13   1       12.18       15.67      1.42 o 
  -2  13   1        0.03       -1.01      0.68 o 
  -1  13   1        3.87        3.26      0.74 o 
   0  13   1       16.18       20.27      2.06 o 
   1  13   1      229.29      216.80      4.64 o 
   2  13   1      169.84      164.13      4.64 o 
   3  13   1      206.85      197.04      8.73 o 
   4  13   1       48.81       42.56      2.15 o 
   5  13   1       16.16       16.98      1.68 o 
   6  13   1        2.18        1.99      1.21 o 
  -5  14   1        1.12       -0.15      1.10 o 
  -4  14   1       15.97       15.87      1.52 o 
  -3  14   1       20.90       19.25      1.60 o 
  -2  14   1      156.26      138.85      3.31 o 
  -1  14   1      225.54      210.52      5.73 o 
   0  14   1      109.56      104.10      3.61 o 
   1  14   1       34.38       32.03      1.52 o 
   2  14   1       28.40       31.00      1.83 o 
   3  14   1       68.20       69.35      4.81 o 
   4  14   1        0.59        0.83      1.10 o 
   5  14   1        3.23        2.80      1.23 o 
  -5  15   1        5.17        6.91      2.74 o 
  -4  15   1       17.75       18.75      1.71 o 
  -3  15   1        9.82        8.72      1.52 o 
  -2  15   1       63.37       63.74      2.03 o 
  -1  15   1       66.01       70.29      2.88 o 
   0  15   1        2.18        1.58      1.12 o 
   1  15   1       38.91       40.01      1.71 o 
   2  15   1        0.24        1.28      1.05 o 
   3  15   1        1.58       -0.20      1.02 o 
   4  15   1       25.90       21.79      1.86 o 
  -4  16   1        0.40        0.63      1.08 o 
  -3  16   1        8.13        7.00      2.17 o 
  -2  16   1        1.80        1.62      1.16 o 
  -1  16   1        4.78        8.36      1.45 o 
   0  16   1       10.32       11.45      1.52 o 
   1  16   1       52.11       54.04      3.65 o 
   2  16   1        9.87        7.62      1.35 o 
   3  16   1        0.00       -1.91      1.27 o 
  -3  17   1        7.56        6.03      2.18 o 
  -2  17   1        5.86        5.67      2.02 o 
  -1  17   1        0.16       -0.44      1.15 o 
   0  17   1       25.27       19.61      1.89 o 
   1  17   1       11.96       11.96      2.54 o 
   2  17   1        4.48        5.47      1.47 o 
  -9   0   2        3.33        5.64      1.56 o 
  -8   0   2        1.97        0.00      0.88 o 
  -7   0   2       23.59       19.55      1.39 o 
  -6   0   2       49.16       46.61      1.42 o 
  -5   0   2        5.61        4.27      0.49 o 
  -4   0   2      681.91      702.75     12.88 o 
  -3   0   2       10.06       12.38      0.69 o 
  -2   0   2        1.69        1.04      0.33 o 
  -1   0   2     1413.56     1331.58     37.94 o 
   0   0   2     6413.89     5892.43    178.01 o 
   1   0   2     8069.45     7887.40    173.89 o 
   2   0   2       16.81       16.49      0.90 o 
   3   0   2        0.87        0.68      0.43 o 
   4   0   2      369.01      321.95      6.10 o 
   5   0   2       12.65       11.87      0.92 o 
   6   0   2      139.42      138.43      3.82 o 
   7   0   2        0.57        0.00      1.04 o 
   8   0   2        2.29        2.74      1.47 o 
  -9   1   2        1.75        0.85      1.60 o 
  -8   1   2       23.06       26.54      1.11 o 
  -7   1   2      109.68      111.69      3.56 o 
  -6   1   2        9.72       11.33      0.60 o 
  -5   1   2       10.00       11.17      0.50 o 
  -4   1   2       12.59       17.08      0.67 o 
  -3   1   2      361.78      381.87      6.10 o 
  -2   1   2     1300.73     1223.71     17.92 o 
  -1   1   2       37.47       31.52      0.63 o 
   0   1   2        3.36        1.22      0.23 o 
   1   1   2    28090.15    31748.53    491.21 o 
   2   1   2      130.70      123.51      1.93 o 
   3   1   2        0.00        0.22      0.23 o 
   4   1   2      213.89      192.69      3.68 o 
   5   1   2      130.75      129.43      3.89 o 
   6   1   2       24.74       25.19      1.15 o 
   7   1   2        1.30        1.12      0.78 o 
   8   1   2        3.76        5.59      1.42 o 
  -9   2   2        0.13       -1.11      1.50 o 
  -8   2   2       15.55       19.23      2.12 o 
  -7   2   2        0.00       -0.98      0.65 o 
  -6   2   2        3.61        3.11      0.50 o 
  -5   2   2        0.00        0.21      0.71 o 
  -4   2   2     1193.67     1285.83     19.98 o 
  -3   2   2      742.59      751.10     11.75 o 
  -2   2   2       60.28       53.44      0.99 o 
  -1   2   2      278.15      254.37      4.70 o 
   0   2   2     2698.44     2678.87     39.05 o 
   1   2   2      140.98      125.77      3.02 o 
   2   2   2     1942.01     1828.32     30.96 o 
   3   2   2      108.55      108.61      1.78 o 
   4   2   2      107.31       97.96      1.81 o 
   5   2   2        0.60        0.58      0.42 o 
   6   2   2      103.98       95.01      2.41 o 
   7   2   2       13.69       15.20      1.04 o 
   8   2   2        2.64        3.57      1.04 o 
  -9   3   2        0.31       -1.66      1.43 o 
  -8   3   2        0.06        0.85      1.40 o 
  -7   3   2        4.11        4.28      0.66 o 
  -6   3   2       30.18       34.74      1.07 o 
  -5   3   2        0.74        1.95      0.41 o 
  -4   3   2       13.38       16.32      0.65 o 
  -3   3   2      173.25      169.19      2.46 o 
  -2   3   2        1.24        0.19      0.27 o 
  -1   3   2       56.42       35.14      0.85 o 
   0   3   2     2136.35     2163.68     33.27 o 
   1   3   2        2.23        5.81      0.65 o 
   2   3   2      354.05      349.68      5.61 o 
   3   3   2     1097.22     1031.70     14.45 o 
   4   3   2       53.13       44.02      0.96 o 
   5   3   2       41.49       37.99      1.11 o 
   6   3   2        4.37        4.76      0.72 o 
   7   3   2        1.44        2.47      0.73 o 
   8   3   2        6.34        4.70      1.14 o 
  -8   4   2       10.41       11.28      1.34 o 
  -7   4   2       29.73       29.69      1.66 o 
  -6   4   2        2.26        1.30      0.52 o 
  -5   4   2       76.42       77.61      1.62 o 
  -4   4   2      145.04      126.06      2.63 o 
  -3   4   2       36.62       46.67      0.86 o 
  -2   4   2      741.85      751.09     13.52 o 
  -1   4   2     1800.61     1808.06     27.90 o 
   0   4   2      218.84      242.63      3.94 o 
   1   4   2       20.33       23.31      0.56 o 
   2   4   2        7.19       10.77      1.16 o 
   3   4   2      505.56      487.34      7.94 o 
   4   4   2        0.26        1.19      0.87 o 
   5   4   2        4.76        6.35      0.68 o 
   6   4   2        0.70        0.22      0.56 o 
   7   4   2       30.12       32.87      1.44 o 
   8   4   2        0.36        0.03      0.77 o 
  -8   5   2        1.97       -0.90      1.06 o 
  -7   5   2       14.57       15.22      1.37 o 
  -6   5   2      156.97      150.56      3.31 o 
  -5   5   2       45.96       51.07      1.23 o 
  -4   5   2      217.91      225.60      4.23 o 
  -3   5   2      114.55      117.31      1.81 o 
  -2   5   2      171.04      168.83      3.32 o 
  -1   5   2      593.14      683.23     10.74 o 
   0   5   2      502.07      550.30      8.79 o 
   1   5   2      510.18      577.86     11.70 o 
   2   5   2      452.39      437.58      8.20 o 
   3   5   2       30.23       24.80      1.49 o 
   4   5   2       13.08       15.70      0.74 o 
   5   5   2       79.70       70.01      1.67 o 
   6   5   2        1.02        0.47      0.59 o 
   7   5   2        0.76        1.80      0.77 o 
   8   5   2       48.44       51.62      1.94 o 
  -8   6   2        1.53        1.00      1.02 o 
  -7   6   2        4.31        2.39      1.01 o 
  -6   6   2        0.46        1.97      0.97 o 
  -5   6   2       85.35       87.07      2.13 o 
  -4   6   2       75.81       79.58      1.61 o 
  -3   6   2      180.47      216.96      4.25 o 
  -2   6   2      834.54      891.25     13.97 o 
  -1   6   2      617.01      751.15     11.81 o 
   0   6   2      407.07      505.16     11.17 o 
   1   6   2      309.51      331.58      9.59 o 
   2   6   2       86.31       77.22      1.93 o 
   3   6   2      456.36      489.81      9.25 o 
   4   6   2       60.35       59.28      1.46 o 
   5   6   2       20.17       19.98      0.91 o 
   6   6   2       41.70       47.47      1.63 o 
   7   6   2        3.66        1.97      0.82 o 
   8   6   2        1.85        2.72      0.96 o 
  -8   7   2        0.14       -0.70      0.97 o 
  -7   7   2        0.27       -1.21      0.84 o 
  -6   7   2      135.29      145.97      4.19 o 
  -5   7   2       53.31       60.11      4.03 o 
  -4   7   2        9.64       10.24      0.49 o 
  -3   7   2      127.26      120.54      2.00 o 
  -2   7   2      310.47      324.67      5.35 o 
  -1   7   2      148.84      170.05      2.97 o 
   0   7   2      223.73      248.61      4.36 o 
   1   7   2        1.18        1.04      0.41 o 
   2   7   2      348.96      339.55      8.03 o 
   3   7   2       98.68       83.32      2.07 o 
   4   7   2      104.38      105.42      2.21 o 
   5   7   2       21.03       17.63      0.90 o 
   6   7   2        1.51        0.55      0.71 o 
   7   7   2       11.22       12.48      1.14 o 
  -8   8   2        6.38        8.01      1.31 o 
  -7   8   2        2.24        0.18      0.93 o 
  -6   8   2       23.19       21.49      2.17 o 
  -5   8   2      102.84      103.74      2.76 o 
  -4   8   2       13.34       14.35      0.60 o 
  -3   8   2        0.24       -0.10      0.31 o 
  -2   8   2       27.88       34.82      0.98 o 
  -1   8   2      264.52      324.27      5.36 o 
   0   8   2        0.34        3.20      0.52 o 
   1   8   2       40.80       39.51      1.31 o 
   2   8   2        1.17        1.06      0.56 o 
   3   8   2       35.83       35.36      1.58 o 
   4   8   2        7.71       12.44      1.63 o 
   5   8   2        8.78        8.86      0.78 o 
   6   8   2        4.92        5.09      0.78 o 
   7   8   2       22.22       27.89      3.94 o 
  -7   9   2        0.18       -0.15      0.93 o 
  -6   9   2        9.61        7.87      1.17 o 
  -5   9   2        5.20        3.80      0.98 o 
  -4   9   2        0.07       -0.09      0.60 o 
  -3   9   2       67.03       75.44      1.65 o 
  -2   9   2       34.65       42.39      1.11 o 
  -1   9   2      262.75      283.86      4.78 o 
   0   9   2       18.24       20.03      0.75 o 
   1   9   2      590.82      641.40     13.22 o 
   2   9   2      204.28      235.34      5.91 o 
   3   9   2      126.83      126.46      3.63 o 
   4   9   2        1.14        1.62      0.86 o 
   5   9   2        7.90       11.09      1.02 o 
   6   9   2        4.34        5.41      0.94 o 
   7   9   2       14.97       19.67      3.52 o 
  -7  10   2        0.71        0.31      1.07 o 
  -6  10   2        0.11       -0.14      0.89 o 
  -5  10   2       34.36       30.61      1.69 o 
  -4  10   2       82.02       70.45      1.96 o 
  -3  10   2       54.16       57.90      1.41 o 
  -2  10   2       76.26       82.40      1.77 o 
  -1  10   2       83.83       85.29      1.79 o 
   0  10   2      104.21       97.24      2.34 o 
   1  10   2        9.66       12.65      0.83 o 
   2  10   2        0.23        1.54      0.71 o 
   3  10   2        0.31       -0.07      1.08 o 
   4  10   2        7.62        8.36      1.18 o 
   5  10   2       13.79       14.90      1.20 o 
   6  10   2       12.21       11.77      1.20 o 
   7  10   2        4.70        5.74      1.05 o 
  -7  11   2       16.91       19.59      1.77 o 
  -6  11   2       18.76       16.45      1.57 o 
  -5  11   2        0.33       -0.37      2.07 o 
  -4  11   2        6.28        7.35      0.90 o 
  -3  11   2       26.07       27.62      1.66 o 
  -2  11   2        5.27        4.89      0.91 o 
  -1  11   2      116.89      124.49      2.44 o 
   0  11   2       81.17       85.33      2.21 o 
   1  11   2       67.31       76.63      2.07 o 
   2  11   2        7.50        7.78      1.02 o 
   3  11   2        9.23       10.40      1.21 o 
   4  11   2        2.02        1.73      1.02 o 
   5  11   2       41.04       42.29      1.75 o 
   6  11   2       28.90       35.81      1.68 o 
  -6  12   2       17.77       21.20      1.71 o 
  -5  12   2        2.17        2.12      1.03 o 
  -4  12   2      125.80      129.58      3.86 o 
  -3  12   2      297.28      283.63      5.80 o 
  -2  12   2      112.63      104.76      2.22 o 
  -1  12   2        5.27        5.80      0.64 o 
   0  12   2        7.84        7.20      0.86 o 
   1  12   2        2.12        5.16      1.00 o 
   2  12   2       55.49       50.79      2.17 o 
   3  12   2       18.14       16.43      1.56 o 
   4  12   2       28.24       28.03      1.85 o 
   5  12   2       38.63       41.56      2.11 o 
   6  12   2       11.10       12.35      1.32 o 
  -6  13   2        0.50       -0.63      1.14 o 
  -5  13   2       11.89        8.76      1.35 o 
  -4  13   2        2.95        0.71      0.95 o 
  -3  13   2        0.02       -0.69      0.70 o 
  -2  13   2       13.00       13.62      1.08 o 
  -1  13   2        5.79        5.12      1.02 o 
   0  13   2       29.49       24.84      1.35 o 
   1  13   2       77.96       80.59      2.91 o 
   2  13   2       17.48       16.25      1.55 o 
   3  13   2       10.95       10.26      1.45 o 
   4  13   2       12.73       14.92      1.64 o 
   5  13   2        3.78        4.95      1.74 o 
  -5  14   2        4.31        3.07      1.20 o 
  -4  14   2        3.24        2.49      1.04 o 
  -3  14   2        6.81        8.28      0.98 o 
  -2  14   2       32.41       31.66      1.45 o 
  -1  14   2       38.27       38.91      2.09 o 
   0  14   2        0.00       -0.97      0.65 o 
   1  14   2        0.04        0.57      1.22 o 
   2  14   2        0.40       -0.41      0.99 o 
   3  14   2        4.40        2.77      1.17 o 
   4  14   2        0.01        0.01      1.12 o 
   5  14   2        0.25        0.02      1.40 o 
  -4  15   2       22.79       22.14      3.62 o 
  -3  15   2        9.79        9.28      1.08 o 
  -2  15   2       19.66       19.58      1.74 o 
  -1  15   2       47.80       48.91      2.35 o 
   0  15   2        0.95        0.78      0.78 o 
   1  15   2       21.12       19.20      1.65 o 
   2  15   2        8.49        8.03      1.37 o 
   3  15   2       18.15       20.38      1.82 o 
   4  15   2        0.02       -1.60      1.07 o 
  -4  16   2        9.66        9.07      1.39 o 
  -3  16   2       27.76       31.58      3.00 o 
  -2  16   2       12.02       12.98      1.60 o 
  -1  16   2       17.76       17.45      1.74 o 
   0  16   2       76.22       69.76      2.83 o 
   1  16   2       10.45        6.83      1.34 o 
   2  16   2       16.25       17.84      1.75 o 
   3  16   2       17.24       15.91      1.77 o 
  -2  17   2        0.01       -0.23      1.14 o 
  -1  17   2        0.96        0.48      1.25 o 
   0  17   2        0.00       -2.41      1.70 o 
   1  17   2        1.46        1.11      1.92 o 
   2  17   2        1.95        2.71      1.23 o 
  -9   1   3        6.29        9.65      1.99 o 
  -8   1   3        3.63        6.81      1.48 o 
  -7   1   3        6.43        9.65      1.13 o 
  -6   1   3       18.04       20.79      1.05 o 
  -5   1   3       39.14       39.55      1.23 o 
  -4   1   3       38.24       36.46      1.10 o 
  -3   1   3      299.14      312.14      5.87 o 
  -2   1   3      859.51      836.92     13.98 o 
  -1   1   3       61.54       52.72      1.13 o 
   0   1   3     1052.52      976.24     21.14 o 
   1   1   3        2.57        4.49      0.32 o 
   2   1   3      170.51      181.27      2.78 o 
   3   1   3      249.32      254.49      4.52 o 
   4   1   3       39.60       39.31      1.06 o 
   5   1   3       21.80       23.14      1.04 o 
   6   1   3        5.83        5.18      0.92 o 
   7   1   3        0.74        0.18      0.79 o 
   8   1   3        0.22        0.18      0.91 o 
  -9   2   3        1.28       -0.33      1.66 o 
  -8   2   3        7.03       10.68      1.03 o 
  -7   2   3        0.20        1.02      0.69 o 
  -6   2   3      123.50      125.14      2.84 o 
  -5   2   3      305.44      304.72      5.88 o 
  -4   2   3      133.46      127.94      2.71 o 
  -3   2   3       12.46       13.21      0.53 o 
  -2   2   3      370.47      358.92      6.67 o 
  -1   2   3       94.14       96.31      1.65 o 
   0   2   3      211.74      184.21      3.52 o 
   1   2   3      503.55      490.76      7.79 o 
   2   2   3       15.36       14.25      0.60 o 
   3   2   3      388.09      381.55      5.59 o 
   4   2   3        5.53        4.49      0.41 o 
   5   2   3       15.83       16.86      0.93 o 
   6   2   3       15.89       17.05      1.03 o 
   7   2   3        6.93        8.26      1.15 o 
   8   2   3        3.33        2.88      1.06 o 
  -8   3   3        3.35        1.58      0.99 o 
  -7   3   3        0.81        0.07      0.70 o 
  -6   3   3       42.38       41.40      1.41 o 
  -5   3   3       12.63       11.48      0.75 o 
  -4   3   3      269.09      265.83      5.14 o 
  -3   3   3      197.82      162.29      2.69 o 
  -2   3   3      202.47      224.22      4.31 o 
  -1   3   3      534.09      525.93      9.56 o 
   0   3   3      418.76      428.26      5.38 o 
   1   3   3      346.83      387.44      6.21 o 
   2   3   3      298.29      345.90      5.62 o 
   3   3   3      124.32      116.50      2.38 o 
   4   3   3        0.18        0.88      0.65 o 
   5   3   3        9.43        8.59      0.99 o 
   6   3   3       22.84       20.95      1.73 o 
   7   3   3        0.64       -0.31      0.77 o 
   8   3   3        0.11        0.21      0.95 o 
  -8   4   3        7.45       10.66      1.31 o 
  -7   4   3       12.87       14.11      1.05 o 
  -6   4   3       23.98       23.63      1.16 o 
  -5   4   3        1.62        3.67      2.59 o 
  -4   4   3       48.60       45.24      1.41 o 
  -3   4   3       10.36        7.47      0.98 o 
  -2   4   3        4.11        7.35      0.48 o 
  -1   4   3        3.19        2.54      0.30 o 
   0   4   3       14.03       17.69      0.56 o 
   1   4   3      426.65      442.67      5.55 o 
   2   4   3      242.05      252.25      4.19 o 
   3   4   3        0.48       -0.36      0.31 o 
   4   4   3      151.70      142.11      2.74 o 
   5   4   3      117.91      112.08      2.73 o 
   6   4   3        7.59        7.38      0.87 o 
   7   4   3        0.54       -0.08      0.71 o 
  -8   5   3        0.01        0.51      1.01 o 
  -7   5   3       10.53       11.70      1.28 o 
  -6   5   3        0.07       -0.60      0.64 o 
  -5   5   3        9.74       12.54      0.85 o 
  -4   5   3        0.73        1.96      0.50 o 
  -3   5   3       96.26       93.47      2.12 o 
  -2   5   3       36.23       41.98      1.98 o 
  -1   5   3      295.27      304.13      4.99 o 
   0   5   3        0.28        0.66      0.25 o 
   1   5   3       17.20       14.22      0.44 o 
   2   5   3      134.32      127.70      2.77 o 
   3   5   3       99.27       98.40      3.09 o 
   4   5   3       67.44       63.15      1.55 o 
   5   5   3       12.96       15.51      0.88 o 
   6   5   3       18.14       23.55      1.24 o 
   7   5   3        8.20        7.96      1.00 o 
  -8   6   3        0.13        0.48      1.03 o 
  -7   6   3        0.36       -0.93      0.86 o 
  -6   6   3        0.83        0.31      0.87 o 
  -5   6   3      413.23      425.59      8.10 o 
  -4   6   3       36.70       41.35      1.03 o 
  -3   6   3      589.00      647.38     11.85 o 
  -2   6   3      625.42      659.29     10.48 o 
  -1   6   3      353.54      363.89      5.94 o 
   0   6   3       17.83       21.51      0.71 o 
   1   6   3       29.18       31.27      0.92 o 
   2   6   3      274.45      284.21      5.60 o 
   3   6   3       91.66       79.86      2.28 o 
   4   6   3       67.75       61.72      1.55 o 
   5   6   3        5.14        6.12      0.68 o 
   6   6   3       29.85       30.09      2.92 o 
   7   6   3        0.63        1.00      0.86 o 
  -8   7   3        3.06        2.83      1.35 o 
  -7   7   3        1.20       -1.13      0.86 o 
  -6   7   3       91.32       89.92      2.99 o 
  -5   7   3        0.11        1.10      0.67 o 
  -4   7   3      105.78      106.23      2.01 o 
  -3   7   3       28.20       26.06      0.88 o 
  -2   7   3      164.15      171.19      3.06 o 
  -1   7   3       63.11       59.57      1.33 o 
   0   7   3     1270.51     1391.46     21.62 o 
   1   7   3       74.90       93.97      2.18 o 
   2   7   3        0.59        0.24      0.38 o 
   3   7   3        9.06       10.26      0.79 o 
   4   7   3      131.23      136.00      2.75 o 
   5   7   3        3.78        3.85      0.66 o 
   6   7   3       31.24       33.60      1.50 o 
   7   7   3       41.72       42.19      1.77 o 
  -8   8   3        1.46        0.93      1.17 o 
  -7   8   3        0.10       -0.62      0.95 o 
  -6   8   3        5.94        7.44      1.13 o 
  -5   8   3       51.35       49.04      1.62 o 
  -4   8   3        0.55        0.99      0.70 o 
  -3   8   3       93.80       99.80      2.04 o 
  -2   8   3       41.50       40.65      1.09 o 
  -1   8   3        1.16        0.56      0.58 o 
   0   8   3       12.58       11.74      0.62 o 
   1   8   3      226.74      214.11      5.89 o 
   2   8   3       20.43       21.87      1.31 o 
   3   8   3       79.69       77.63      2.07 o 
   4   8   3       24.80       26.08      1.21 o 
   5   8   3        4.24        7.56      0.79 o 
   6   8   3        0.01       -0.03      0.69 o 
   7   8   3        3.22        4.20      1.01 o 
  -7   9   3        0.40        0.94      1.34 o 
  -6   9   3        0.59        0.20      0.86 o 
  -5   9   3        0.00       -0.99      0.66 o 
  -4   9   3        4.21        6.49      0.76 o 
  -3   9   3       17.78       18.43      0.82 o 
  -2   9   3        3.68        3.73      0.47 o 
  -1   9   3        3.90        1.85      0.48 o 
   0   9   3        0.07       -0.12      0.37 o 
   1   9   3        0.43       -0.12      0.42 o 
   2   9   3        0.18       -0.42      1.39 o 
   3   9   3        2.31        2.86      0.85 o 
   4   9   3        1.82        1.67      0.91 o 
   5   9   3       36.35       37.81      1.61 o 
   6   9   3       11.11       13.01      1.23 o 
  -7  10   3       14.70       16.42      1.66 o 
  -6  10   3       17.54       16.59      1.47 o 
  -5  10   3       31.03       28.35      1.35 o 
  -4  10   3       71.75       62.38      1.60 o 
  -3  10   3        0.37        0.66      0.43 o 
  -2  10   3        2.19        1.57      0.47 o 
  -1  10   3       83.60       81.61      2.13 o 
   0  10   3        4.92        5.27      0.65 o 
   1  10   3        0.52        0.70      0.68 o 
   2  10   3       90.37       99.52      3.13 o 
   3  10   3        0.53       -0.02      1.35 o 
   4  10   3        0.31       -1.54      1.03 o 
   5  10   3        9.98       11.15      1.17 o 
   6  10   3        1.42        0.98      0.92 o 
  -7  11   3        0.29        1.17      1.18 o 
  -6  11   3        3.43        4.09      1.17 o 
  -5  11   3       11.47       11.66      1.31 o 
  -4  11   3       62.45       63.12      1.94 o 
  -3  11   3        0.27       -0.24      0.47 o 
  -2  11   3       13.82       16.33      0.84 o 
  -1  11   3       16.00       18.25      0.85 o 
   0  11   3       72.58       69.04      1.97 o 
   1  11   3       26.16       26.93      1.61 o 
   2  11   3       22.13       20.47      1.97 o 
   3  11   3       17.34       19.94      1.60 o 
   4  11   3        6.56        5.28      1.21 o 
   5  11   3        8.15        8.02      1.16 o 
   6  11   3        0.44        0.25      0.95 o 
  -6  12   3        1.82        3.62      1.21 o 
  -5  12   3       64.71       57.34      3.42 o 
  -4  12   3        4.41        4.69      0.85 o 
  -3  12   3        0.27       -1.38      0.92 o 
  -2  12   3       37.23       37.92      1.26 o 
  -1  12   3       47.11       49.68      1.72 o 
   0  12   3       42.59       41.76      1.60 o 
   1  12   3       84.01       88.79      3.06 o 
   2  12   3      139.87      130.85      3.99 o 
   3  12   3        9.19        9.89      1.40 o 
   4  12   3       19.34       20.19      1.74 o 
   5  12   3        9.23       10.09      1.24 o 
  -6  13   3        3.21        3.66      1.27 o 
  -5  13   3        3.70        2.69      1.10 o 
  -4  13   3        0.74        1.07      0.76 o 
  -3  13   3       45.82       37.82      2.36 o 
  -2  13   3       84.71       83.42      2.36 o 
  -1  13   3      169.53      157.24      3.68 o 
   0  13   3      100.38       90.91      2.53 o 
   1  13   3      182.97      182.37      5.44 o 
   2  13   3       19.28       15.97      1.62 o 
   3  13   3       29.88       31.24      1.99 o 
   4  13   3       50.42       48.65      2.44 o 
   5  13   3        7.65        7.86      1.18 o 
  -5  14   3       14.76       15.80      1.61 o 
  -4  14   3        7.36       10.53      1.19 o 
  -3  14   3        6.10        5.77      0.92 o 
  -2  14   3        0.22       -0.79      0.95 o 
  -1  14   3        5.36        7.88      0.97 o 
   0  14   3        2.09        0.58      0.93 o 
   1  14   3        5.30        7.06      1.29 o 
   2  14   3       48.94       43.55      2.25 o 
   3  14   3       13.26       12.13      1.57 o 
   4  14   3       12.78       11.81      1.92 o 
  -4  15   3        1.09        0.32      1.01 o 
  -3  15   3        4.26        2.97      1.20 o 
  -2  15   3       11.38       12.44      1.50 o 
  -1  15   3       66.20       63.28      2.67 o 
   0  15   3       81.70       74.02      2.87 o 
   1  15   3        7.51        6.06      1.31 o 
   2  15   3        4.79        2.87      1.18 o 
   3  15   3        4.03        1.71      1.23 o 
  -3  16   3        2.82        1.62      1.81 o 
  -2  16   3       19.00       18.93      1.80 o 
  -1  16   3        1.01        1.68      1.11 o 
   0  16   3       12.33       15.33      1.62 o 
   1  16   3        9.16        6.80      1.39 o 
   2  16   3        7.75        7.37      1.47 o 
  -1  17   3       20.43       22.74      1.94 o 
   0  17   3       12.57       15.58      2.71 o 
  -8   0   4        0.31       -1.91      1.27 o 
  -7   0   4      131.77      148.67      5.77 o 
  -6   0   4      340.21      341.77     11.34 o 
  -5   0   4       40.74       41.39      2.22 o 
  -4   0   4       22.03       24.58      1.56 o 
  -3   0   4       55.04       52.71      2.41 o 
  -2   0   4     1299.71     1282.47     25.45 o 
  -1   0   4      996.95     1020.47     31.42 o 
   0   0   4      620.41      598.15     18.68 o 
   1   0   4      530.56      536.01     12.15 o 
   2   0   4     4380.33     4597.29     89.07 o 
   3   0   4       32.19       37.22      1.83 o 
   4   0   4       16.63       20.96      1.20 o 
   5   0   4        5.56        8.80      1.40 o 
   6   0   4       49.52       48.01      3.06 o 
   7   0   4        7.19        4.07      1.50 o 
  -8   1   4        6.40        7.26      1.22 o 
  -7   1   4       19.19       16.05      1.36 o 
  -6   1   4        6.24        7.98      1.05 o 
  -5   1   4        7.49        8.28      0.83 o 
  -4   1   4       23.89       30.63      2.43 o 
  -3   1   4      773.08      820.82     13.85 o 
  -2   1   4      259.28      266.29      4.02 o 
  -1   1   4       88.31       76.73      1.94 o 
   0   1   4       17.59       20.30      0.94 o 
   1   1   4     1608.24     1583.10     24.57 o 
   2   1   4      977.75      990.37     12.76 o 
   3   1   4       54.26       49.96      1.11 o 
   4   1   4        2.30        3.71      0.48 o 
   5   1   4        1.82        0.49      0.53 o 
   6   1   4        5.22        4.73      1.17 o 
   7   1   4       18.35       19.25      1.58 o 
  -8   2   4        4.71        1.33      1.07 o 
  -7   2   4        1.59        1.71      0.92 o 
  -6   2   4       23.89       23.86      1.53 o 
  -5   2   4       41.72       43.75      1.39 o 
  -4   2   4        8.41       11.11      0.69 o 
  -3   2   4      337.48      373.67      5.81 o 
  -2   2   4       34.02       30.94      1.17 o 
  -1   2   4       77.75       74.34      1.59 o 
   0   2   4      111.56      115.53      2.41 o 
   1   2   4      378.46      376.24      7.04 o 
   2   2   4     1297.93     1284.51     16.46 o 
   3   2   4      184.95      168.68      2.73 o 
   4   2   4       35.19       30.87      1.40 o 
   5   2   4       26.65       25.21      1.19 o 
   6   2   4       17.21       20.06      1.45 o 
   7   2   4        7.32        7.86      1.24 o 
  -8   3   4       12.02       14.46      1.43 o 
  -7   3   4       19.24       18.98      1.16 o 
  -6   3   4        0.91       -0.91      0.61 o 
  -5   3   4       18.33       17.60      0.98 o 
  -4   3   4       31.14       34.27      1.12 o 
  -3   3   4       51.52       66.70      1.37 o 
  -2   3   4       44.73       44.45      1.23 o 
  -1   3   4        8.57        6.60      0.47 o 
   0   3   4      198.69      196.83      3.15 o 
   1   3   4       14.66       23.50      0.75 o 
   2   3   4        2.70        1.12      0.49 o 
   3   3   4       20.75       21.34      0.86 o 
   4   3   4        6.72        5.61      0.68 o 
   5   3   4       19.43       17.94      1.06 o 
   6   3   4        0.71        0.79      0.64 o 
   7   3   4       10.27       10.05      1.31 o 
  -8   4   4        0.22        0.56      1.03 o 
  -7   4   4       10.33        9.59      0.99 o 
  -6   4   4       96.29       96.28      2.73 o 
  -5   4   4       71.38       75.36      2.00 o 
  -4   4   4       97.56      105.54      1.99 o 
  -3   4   4      133.80      136.09      2.91 o 
  -2   4   4      110.57      101.71      2.26 o 
  -1   4   4       13.24       12.72      0.61 o 
   0   4   4       20.41       23.09      0.68 o 
   1   4   4        9.50        8.42      0.46 o 
   2   4   4       10.44       11.28      0.56 o 
   3   4   4        2.16        1.47      0.42 o 
   4   4   4       23.11       22.89      0.97 o 
   5   4   4        3.87        5.61      0.76 o 
   6   4   4       14.89       15.49      1.12 o 
   7   4   4        0.54        0.14      0.92 o 
  -8   5   4        2.84        4.24      1.20 o 
  -7   5   4        0.77        0.63      0.73 o 
  -6   5   4       72.32       66.79      1.96 o 
  -5   5   4       12.76        9.57      0.88 o 
  -4   5   4       44.88       39.40      1.04 o 
  -3   5   4      187.53      197.65      4.01 o 
  -2   5   4       10.46        8.07      0.59 o 
  -1   5   4       54.89       54.89      2.33 o 
   0   5   4      445.67      472.34      6.80 o 
   1   5   4        4.04        6.16      0.44 o 
   2   5   4        2.55        0.63      0.38 o 
   3   5   4        4.29        4.20      0.60 o 
   4   5   4      220.02      216.89      4.01 o 
   5   5   4        3.12        1.89      0.65 o 
   6   5   4        1.85        0.80      0.72 o 
   7   5   4        9.62       12.14      1.20 o 
  -8   6   4        2.30        2.05      1.19 o 
  -7   6   4        2.85        2.78      1.06 o 
  -6   6   4        0.17       -0.60      0.67 o 
  -5   6   4      112.96      118.29      2.81 o 
  -4   6   4       82.90       84.10      1.74 o 
  -3   6   4        1.06        1.58      0.43 o 
  -2   6   4       18.08       12.92      0.72 o 
  -1   6   4        2.02        1.68      0.35 o 
   0   6   4      185.90      185.23      3.00 o 
   1   6   4       61.89       55.05      1.08 o 
   2   6   4      166.94      166.26      3.56 o 
   3   6   4        2.49        1.68      0.53 o 
   4   6   4       11.84       14.96      0.89 o 
   5   6   4        0.03       -0.26      0.62 o 
   6   6   4        1.99        1.85      0.96 o 
   7   6   4        0.28        0.98      0.88 o 
  -8   7   4        1.38        0.45      1.71 o 
  -7   7   4        0.34       -0.75      0.98 o 
  -6   7   4        3.56        2.15      0.74 o 
  -5   7   4        0.31        0.74      0.56 o 
  -4   7   4      178.54      181.93      3.17 o 
  -3   7   4        0.17       -0.13      0.36 o 
  -2   7   4      186.93      190.17      3.41 o 
  -1   7   4      542.37      524.02      8.47 o 
   0   7   4      199.54      214.65      4.43 o 
   1   7   4      228.86      237.88      5.57 o 
   2   7   4       40.90       42.62      2.37 o 
   3   7   4       38.15       34.20      1.30 o 
   4   7   4       46.73       49.30      1.45 o 
   5   7   4       20.52       20.14      1.21 o 
   6   7   4        5.03        4.36      0.90 o 
  -7   8   4        1.07        1.13      1.07 o 
  -6   8   4        5.66        6.52      1.15 o 
  -5   8   4      130.41      127.29      2.48 o 
  -4   8   4       58.16       50.19      1.42 o 
  -3   8   4        0.96        0.18      0.39 o 
  -2   8   4        6.91        8.57      0.60 o 
  -1   8   4       44.23       56.28      1.37 o 
   0   8   4       24.84       28.56      1.14 o 
   1   8   4       70.47       77.95      2.60 o 
   2   8   4      111.57      111.74      2.68 o 
   3   8   4       58.93       56.20      1.74 o 
   4   8   4       21.95       20.20      1.03 o 
   5   8   4       14.83       17.84      1.09 o 
   6   8   4       10.01        9.33      1.10 o 
  -7   9   4        7.52        6.44      1.33 o 
  -6   9   4        0.05        0.03      0.89 o 
  -5   9   4       16.77       15.15      0.79 o 
  -4   9   4       43.36       37.43      1.26 o 
  -3   9   4       11.80       12.42      0.76 o 
  -2   9   4        9.91       14.40      0.76 o 
  -1   9   4      100.90      100.16      2.50 o 
   0   9   4       52.72       51.51      2.08 o 
   1   9   4       20.79       20.59      1.38 o 
   2   9   4        2.94        2.98      0.90 o 
   3   9   4       17.72       19.93      1.42 o 
   4   9   4        1.93        3.25      0.75 o 
   5   9   4        0.28       -0.79      0.61 o 
   6   9   4        0.79        0.86      0.82 o 
  -7  10   4       11.91       13.30      3.24 o 
  -6  10   4       22.64       24.54      1.68 o 
  -5  10   4       20.11       19.89      1.25 o 
  -4  10   4        3.90        3.47      0.67 o 
  -3  10   4       10.80       11.21      0.79 o 
  -2  10   4        6.13        6.60      0.63 o 
  -1  10   4       37.44       37.09      1.41 o 
   0  10   4      120.57      107.37      2.66 o 
   1  10   4        8.33        8.28      1.07 o 
   2  10   4       65.01       61.81      2.41 o 
   3  10   4       39.40       36.80      1.90 o 
   4  10   4       59.91       55.79      2.41 o 
   5  10   4        4.65        4.16      1.03 o 
  -6  11   4       10.84        9.54      1.55 o 
  -5  11   4      107.08      111.72      2.91 o 
  -4  11   4        2.11        1.56      0.58 o 
  -3  11   4      251.17      228.94      4.19 o 
  -2  11   4      251.34      240.22      5.12 o 
  -1  11   4      106.80      102.67      2.65 o 
   0  11   4       42.30       42.51      1.59 o 
   1  11   4       19.48       21.99      1.55 o 
   2  11   4       10.75       11.96      1.35 o 
   3  11   4        0.41       -0.52      0.87 o 
   4  11   4       11.35       10.80      1.49 o 
   5  11   4        0.24       -0.54      0.89 o 
  -6  12   4        4.68        7.87      1.39 o 
  -5  12   4        0.54       -0.56      0.75 o 
  -4  12   4        0.24       -0.33      0.71 o 
  -3  12   4        6.29        7.39      0.97 o 
  -2  12   4       87.95       77.97      2.29 o 
  -1  12   4       56.43       47.87      1.75 o 
   0  12   4        5.25        5.99      1.15 o 
   1  12   4       35.99       32.12      1.93 o 
   2  12   4       29.49       28.47      3.68 o 
   3  12   4        0.01       -1.37      1.00 o 
   4  12   4        1.61       -0.01      1.12 o 
   5  12   4        9.37       11.83      1.37 o 
  -5  13   4        1.93        1.51      0.99 o 
  -4  13   4        0.24        0.11      0.76 o 
  -3  13   4        0.34        0.15      0.69 o 
  -2  13   4        9.30        9.04      0.99 o 
  -1  13   4       28.56       26.23      1.37 o 
   0  13   4        0.02       -0.55      0.87 o 
   1  13   4        0.01       -1.20      0.92 o 
   2  13   4       25.89       27.38      1.91 o 
   3  13   4       26.24       25.41      2.44 o 
   4  13   4        1.21        0.91      1.17 o 
  -4  14   4       38.83       36.62      2.60 o 
  -3  14   4       32.15       26.77      1.89 o 
  -2  14   4        0.92        0.96      0.72 o 
  -1  14   4        0.86        0.55      0.73 o 
   0  14   4        9.79        9.76      1.39 o 
   1  14   4        7.66        7.38      1.36 o 
   2  14   4        0.79        1.05      1.13 o 
   3  14   4        3.24        1.83      1.20 o 
  -4  15   4        0.91       -0.57      1.12 o 
  -3  15   4       18.21       18.12      1.71 o 
  -2  15   4       35.40       32.11      2.00 o 
  -1  15   4        0.02        0.43      1.50 o 
   0  15   4       36.66       35.50      2.15 o 
   1  15   4       17.67       19.87      2.38 o 
   2  15   4        1.84       -0.12      1.16 o 
  -2  16   4        0.03        1.09      1.58 o 
  -1  16   4        4.88        3.46      2.09 o 
   0  16   4        0.94        1.04      1.16 o 
   1  16   4       14.36       13.88      1.71 o 
  -8   1   5       13.68       18.29      1.70 o 
  -7   1   5       20.05       25.22      1.96 o 
  -6   1   5       11.89       13.67      1.20 o 
  -5   1   5      202.41      205.71      5.14 o 
  -4   1   5      155.48      157.77      4.03 o 
  -3   1   5       23.70       26.83      0.91 o 
  -2   1   5       50.84       44.25      1.20 o 
  -1   1   5      575.06      543.32      9.36 o 
   0   1   5       78.09       80.88      1.90 o 
   1   1   5      152.00      136.71      2.55 o 
   2   1   5      251.38      259.13      4.01 o 
   3   1   5       16.47       18.05      0.82 o 
   4   1   5        5.11        7.30      1.60 o 
   5   1   5        0.12       -0.08      0.71 o 
   6   1   5        0.07        0.13      0.83 o 
   7   1   5        0.01        0.42      0.92 o 
  -8   2   5        4.15        6.91      1.24 o 
  -7   2   5        0.03       -1.10      0.82 o 
  -6   2   5        9.43       11.08      1.13 o 
  -5   2   5        0.85        0.81      1.06 o 
  -4   2   5        9.78       11.05      0.89 o 
  -3   2   5      186.87      180.14      3.46 o 
  -2   2   5      248.77      230.21      5.53 o 
  -1   2   5        0.13        0.61      0.40 o 
   0   2   5      267.17      253.09      4.93 o 
   1   2   5      226.24      216.89      3.78 o 
   2   2   5        4.59        6.52      0.60 o 
   3   2   5      134.68      141.39      3.25 o 
   4   2   5        4.55        3.45      0.95 o 
   5   2   5        0.01       -0.48      0.58 o 
   6   2   5        5.07        6.78      1.14 o 
  -8   3   5        0.01       -1.33      0.97 o 
  -7   3   5        0.00       -1.22      0.82 o 
  -6   3   5        7.61        8.34      1.07 o 
  -5   3   5       55.11       55.64      1.70 o 
  -4   3   5      140.86      132.08      2.44 o 
  -3   3   5       23.30       19.70      0.83 o 
  -2   3   5       21.12       16.55      0.94 o 
  -1   3   5        2.02        2.71      0.37 o 
   0   3   5       20.91       20.95      0.75 o 
   1   3   5        1.56        1.43      0.36 o 
   2   3   5      208.00      208.48      3.68 o 
   3   3   5       63.31       67.32      1.65 o 
   4   3   5       15.69       13.56      1.00 o 
   5   3   5        8.03        8.17      0.92 o 
   6   3   5        2.25        2.68      1.00 o 
  -8   4   5        0.28       -1.44      1.66 o 
  -7   4   5       27.26       30.31      1.39 o 
  -6   4   5       75.00       83.19      3.78 o 
  -5   4   5        6.50        4.05      1.06 o 
  -4   4   5       80.09       71.28      1.74 o 
  -3   4   5        2.04        2.22      0.50 o 
  -2   4   5        0.49        0.62      0.39 o 
  -1   4   5        2.15        3.21      0.52 o 
   0   4   5        4.59        8.22      0.46 o 
   1   4   5        1.04        0.31      0.23 o 
   2   4   5        3.68        6.67      0.65 o 
   3   4   5       14.33       16.18      0.86 o 
   4   4   5       19.29       19.03      1.12 o 
   5   4   5       17.27       16.52      1.14 o 
   6   4   5       12.37       12.80      1.15 o 
  -8   5   5        0.00       -0.87      1.10 o 
  -7   5   5        3.59        3.41      0.86 o 
  -6   5   5        0.03       -0.96      0.64 o 
  -5   5   5        5.98        7.85      0.97 o 
  -4   5   5      282.31      276.03      4.56 o 
  -3   5   5       88.10       93.18      2.26 o 
  -2   5   5      499.01      502.94      9.41 o 
  -1   5   5      226.08      223.78      3.93 o 
   0   5   5       67.62       72.98      1.83 o 
   1   5   5       12.62       14.25      0.62 o 
   2   5   5        6.97        7.26      0.68 o 
   3   5   5       16.41       15.22      0.86 o 
   4   5   5        1.07        0.38      0.62 o 
   5   5   5        0.69        1.23      0.87 o 
   6   5   5        3.57        3.25      0.90 o 
  -7   6   5        1.44       -0.64      0.72 o 
  -6   6   5        1.12       -0.27      0.66 o 
  -5   6   5       30.74       27.60      1.07 o 
  -4   6   5        0.05        0.83      0.50 o 
  -3   6   5       47.02       48.63      1.49 o 
  -2   6   5       13.94       16.66      0.90 o 
  -1   6   5        1.95        1.22      0.38 o 
   0   6   5       96.53       94.23      1.93 o 
   1   6   5       26.74       28.95      1.10 o 
   2   6   5       11.80       14.50      0.88 o 
   3   6   5       13.84       17.76      1.04 o 
   4   6   5       13.42       13.82      0.91 o 
   5   6   5       20.29       21.04      1.34 o 
   6   6   5        2.14        2.25      0.87 o 
  -7   7   5        0.45       -1.49      0.99 o 
  -6   7   5        3.14        3.15      0.82 o 
  -5   7   5       73.08       78.27      1.81 o 
  -4   7   5       61.81       57.06      1.46 o 
  -3   7   5       23.70       23.08      1.07 o 
  -2   7   5       31.69       29.85      1.03 o 
  -1   7   5       66.83       71.70      1.63 o 
   0   7   5       13.27       12.04      0.84 o 
   1   7   5       13.62       14.02      1.18 o 
   2   7   5       54.99       50.90      1.60 o 
   3   7   5       47.01       45.83      1.66 o 
   4   7   5       28.66       23.91      1.09 o 
   5   7   5       18.18       18.19      1.26 o 
   6   7   5        0.04       -0.79      0.76 o 
  -7   8   5        0.06       -0.20      1.09 o 
  -6   8   5        1.07        0.80      0.79 o 
  -5   8   5       22.58       18.73      0.95 o 
  -4   8   5        5.33        7.87      0.88 o 
  -3   8   5       75.11       74.49      1.78 o 
  -2   8   5       27.57       30.66      1.31 o 
  -1   8   5      142.11      144.58      2.78 o 
   0   8   5        4.78        4.49      0.67 o 
   1   8   5      132.56      138.73      4.56 o 
   2   8   5        2.91        3.54      0.90 o 
   3   8   5        0.80        0.17      0.58 o 
   4   8   5        0.35        0.19      0.57 o 
   5   8   5        4.77        4.92      0.96 o 
  -7   9   5       15.28       16.69      2.72 o 
  -6   9   5       11.92       11.77      1.79 o 
  -5   9   5        0.58        0.64      0.53 o 
  -4   9   5       93.57       82.78      2.02 o 
  -3   9   5       40.36       42.73      1.34 o 
  -2   9   5       10.24       11.64      0.77 o 
  -1   9   5       14.72       14.65      1.01 o 
   0   9   5        3.33        4.37      0.93 o 
   1   9   5        0.90        0.61      0.79 o 
   2   9   5       24.85       20.34      1.83 o 
   3   9   5        0.10       -1.21      0.81 o 
   4   9   5        1.23        1.42      0.66 o 
   5   9   5        0.06       -1.02      0.74 o 
  -6  10   5        8.22        7.55      1.13 o 
  -5  10   5       24.07       27.91      1.03 o 
  -4  10   5       27.28       25.90      1.17 o 
  -3  10   5      152.23      142.11      2.90 o 
  -2  10   5        0.03        0.15      0.51 o 
  -1  10   5       37.07       37.61      1.50 o 
   0  10   5        7.21        8.12      1.14 o 
   1  10   5       17.65       20.46      1.54 o 
   2  10   5        9.73       10.61      1.32 o 
   3  10   5        0.00       -0.07      0.95 o 
   4  10   5        2.57        0.89      1.10 o 
   5  10   5        0.33       -0.52      0.92 o 
  -6  11   5        0.69       -1.15      0.89 o 
  -5  11   5        1.50       -0.93      0.91 o 
  -4  11   5       20.67       20.61      1.08 o 
  -3  11   5        0.87        0.94      0.60 o 
  -2  11   5        1.01        1.94      0.74 o 
  -1  11   5        0.60        1.38      0.68 o 
   0  11   5        6.09        6.21      1.16 o 
   1  11   5       12.05       16.48      1.58 o 
   2  11   5        7.09        9.06      1.37 o 
   3  11   5       80.28       74.39      2.93 o 
   4  11   5        0.13       -0.87      1.14 o 
  -5  12   5        6.41        7.76      1.04 o 
  -4  12   5        0.00       -0.81      0.57 o 
  -3  12   5        5.45        6.86      0.75 o 
  -2  12   5       34.57       37.00      1.60 o 
  -1  12   5        5.55        7.31      0.94 o 
   0  12   5       12.93       16.08      1.58 o 
   1  12   5       78.50       74.62      2.93 o 
   2  12   5       17.16       21.20      1.81 o 
   3  12   5        0.78        1.47      1.13 o 
   4  12   5        6.52        5.00      1.39 o 
  -5  13   5        0.25       -0.57      0.92 o 
  -4  13   5       57.11       51.09      2.36 o 
  -3  13   5        7.24        8.27      1.12 o 
  -2  13   5        0.10        0.06      0.66 o 
  -1  13   5       19.64       23.09      1.74 o 
   0  13   5       23.44       22.91      1.87 o 
   1  13   5        1.34        2.08      1.52 o 
   2  13   5       16.47       14.34      1.67 o 
   3  13   5       33.00       32.15      2.16 o 
  -4  14   5        1.96        1.10      1.96 o 
  -3  14   5        0.00       -0.55      0.96 o 
  -2  14   5       20.31       17.80      1.57 o 
  -1  14   5        7.92       10.53      1.43 o 
   0  14   5       54.31       54.28      3.39 o 
   1  14   5       43.39       40.26      2.46 o 
   2  14   5       36.92       36.22      2.28 o 
  -2  15   5       15.89       15.01      1.26 o 
  -1  15   5       20.40       18.91      2.44 o 
   0  15   5        0.63       -0.57      1.00 o 
   1  15   5        0.09       -1.50      1.00 o 
  -8   0   6        5.64        3.46      1.66 o 
  -7   0   6        4.31        3.55      1.43 o 
  -6   0   6      152.25      148.21      5.80 o 
  -5   0   6      102.02      101.67      4.30 o 
  -4   0   6        0.48        0.36      0.81 o 
  -3   0   6        2.61        3.44      0.59 o 
  -2   0   6      420.60      452.27      9.50 o 
  -1   0   6      183.47      177.77      6.45 o 
   0   0   6        0.15        0.00      0.59 o 
   1   0   6      145.50      142.52      7.42 o 
   2   0   6      351.27      337.68      8.19 o 
   3   0   6      509.39      519.26     12.23 o 
   4   0   6        0.80        0.16      1.08 o 
   5   0   6        0.24       -1.01      1.17 o 
   6   0   6        0.00        1.50      1.47 o 
  -8   1   6        0.44        0.76      1.07 o 
  -7   1   6        0.76       -0.72      0.86 o 
  -6   1   6       19.90       25.12      1.60 o 
  -5   1   6       92.29       95.39      2.89 o 
  -4   1   6       18.84       17.87      1.12 o 
  -3   1   6       17.63       16.43      0.78 o 
  -2   1   6       58.59       63.64      1.35 o 
  -1   1   6       36.99       33.90      1.08 o 
   0   1   6      130.84      129.40      2.84 o 
   1   1   6       49.55       45.21      1.36 o 
   2   1   6      289.58      273.87      4.82 o 
   3   1   6      317.44      319.01      6.53 o 
   4   1   6       21.68       19.67      1.57 o 
   5   1   6        5.27        5.86      1.15 o 
   6   1   6        2.86        2.57      1.61 o 
  -8   2   6        5.91        6.39      1.25 o 
  -7   2   6        0.18       -1.46      1.11 o 
  -6   2   6        0.26       -0.55      0.82 o 
  -5   2   6        0.05       -0.95      0.68 o 
  -4   2   6       34.72       33.80      1.22 o 
  -3   2   6       51.01       45.76      1.30 o 
  -2   2   6       41.39       43.23      1.25 o 
  -1   2   6       12.10       14.20      1.20 o 
   0   2   6       26.42       23.46      0.94 o 
   1   2   6       40.99       46.17      1.53 o 
   2   2   6      110.54      110.90      2.07 o 
   3   2   6       69.63       62.46      1.99 o 
   4   2   6        4.73        4.90      0.84 o 
   5   2   6        1.18        1.43      1.03 o 
   6   2   6        1.21        1.76      1.04 o 
  -7   3   6       20.64       18.90      1.86 o 
  -6   3   6       19.86       17.39      1.34 o 
  -5   3   6        1.90       -0.31      0.73 o 
  -4   3   6      139.80      139.11      2.91 o 
  -3   3   6       25.19       28.94      1.01 o 
  -2   3   6       69.67       70.58      2.24 o 
  -1   3   6       16.24       17.56      0.77 o 
   0   3   6        6.26        5.70      0.88 o 
   1   3   6        0.28        0.21      0.63 o 
   2   3   6       52.68       55.05      1.48 o 
   3   3   6       43.01       37.93      1.49 o 
   4   3   6       19.58       20.93      1.23 o 
   5   3   6        2.23        1.21      0.93 o 
   6   3   6        3.87        2.43      1.08 o 
  -7   4   6        1.31        1.69      0.96 o 
  -6   4   6        7.48        7.71      1.40 o 
  -5   4   6        4.00        3.75      0.96 o 
  -4   4   6        8.78       10.16      0.80 o 
  -3   4   6        6.66        5.72      0.77 o 
  -2   4   6       44.33       50.59      1.81 o 
  -1   4   6       23.94       20.31      1.09 o 
   0   4   6       13.20       15.52      0.92 o 
   1   4   6       34.43       35.78      1.00 o 
   2   4   6        9.04       11.90      0.88 o 
   3   4   6        0.00       -0.51      0.55 o 
   4   4   6        1.64        0.96      0.67 o 
   5   4   6        7.86        8.65      1.71 o 
  -7   5   6        4.40        5.56      1.34 o 
  -6   5   6        0.95        0.34      0.72 o 
  -5   5   6      172.29      163.29      3.43 o 
  -4   5   6        0.01        0.60      0.75 o 
  -3   5   6        1.55        2.40      0.68 o 
  -2   5   6       66.41       61.18      2.06 o 
  -1   5   6       35.58       36.28      1.27 o 
   0   5   6       64.23       61.81      1.72 o 
   1   5   6       39.18       40.42      1.81 o 
   2   5   6       76.15       79.31      2.14 o 
   3   5   6        4.74        3.59      0.61 o 
   4   5   6        0.00       -0.41      0.63 o 
   5   5   6        3.58        2.40      0.92 o 
  -7   6   6        0.11       -1.18      0.79 o 
  -6   6   6        6.79        9.49      1.15 o 
  -5   6   6       69.81       69.60      2.04 o 
  -4   6   6        4.40        3.40      0.62 o 
  -3   6   6      296.35      304.74      8.18 o 
  -2   6   6        6.41        6.82      0.69 o 
  -1   6   6       77.08       71.85      1.94 o 
   0   6   6      185.48      194.76      9.00 o 
   1   6   6       57.21       49.23      3.03 o 
   2   6   6       25.40       28.66      1.61 o 
   3   6   6        5.49        8.86      0.77 o 
   4   6   6        2.55        4.04      1.01 o 
   5   6   6       28.63       26.42      2.42 o 
  -7   7   6        6.18        8.31      1.34 o 
  -6   7   6        0.00        0.05      0.75 o 
  -5   7   6        0.11       -0.79      0.55 o 
  -4   7   6      113.07      107.40      2.27 o 
  -3   7   6        0.02        1.65      0.86 o 
  -2   7   6        0.00        0.02      0.46 o 
  -1   7   6        8.88        9.38      1.44 o 
   0   7   6       12.75       10.43      1.22 o 
   1   7   6        3.49        4.98      0.99 o 
   2   7   6        2.80        3.87      0.98 o 
   3   7   6        9.13       10.01      1.24 o 
   4   7   6        0.11       -0.57      1.03 o 
   5   7   6        7.78        5.88      1.02 o 
  -6   8   6        0.31       -0.95      0.91 o 
  -5   8   6        2.28        2.74      0.67 o 
  -4   8   6        5.97        6.45      1.44 o 
  -3   8   6        0.02       -0.38      0.53 o 
  -2   8   6       37.05       34.78      1.20 o 
  -1   8   6        4.27        3.30      0.89 o 
   0   8   6        0.01        0.56      0.84 o 
   1   8   6       62.04       63.49      2.51 o 
   2   8   6       53.35       53.95      2.30 o 
   3   8   6        5.00        3.47      1.08 o 
   4   8   6       12.79       11.92      1.86 o 
   5   8   6        0.85       -1.00      0.77 o 
  -6   9   6        1.41        0.18      0.85 o 
  -5   9   6        3.60        3.08      0.62 o 
  -4   9   6      113.22      113.18      2.54 o 
  -3   9   6       73.39       69.58      1.84 o 
  -2   9   6       38.52       35.28      1.25 o 
  -1   9   6       57.79       59.37      1.95 o 
   0   9   6       33.07       30.62      1.80 o 
   1   9   6      126.85      120.23      3.83 o 
   2   9   6        1.70        1.30      0.98 o 
   3   9   6       18.62       19.36      1.66 o 
   4   9   6        6.85        6.38      1.14 o 
  -6  10   6        4.25        3.71      1.07 o 
  -5  10   6       12.38       10.95      0.80 o 
  -4  10   6       30.72       31.11      1.30 o 
  -3  10   6        3.88        1.48      0.67 o 
  -2  10   6       58.51       61.88      2.07 o 
  -1  10   6       60.50       64.73      2.64 o 
   0  10   6       24.85       25.48      1.76 o 
   1  10   6        2.69        4.67      1.61 o 
   2  10   6        6.23        5.12      1.22 o 
   3  10   6        1.24        1.59      1.15 o 
   4  10   6        6.34        4.11      1.31 o 
  -5  11   6        2.05        2.24      0.62 o 
  -4  11   6        7.40        7.48      0.90 o 
  -3  11   6        0.00       -0.82      0.68 o 
  -2  11   6       38.08       38.15      1.66 o 
  -1  11   6      115.27      117.03      3.86 o 
   0  11   6       57.68       55.66      2.50 o 
   1  11   6       11.46        8.39      1.36 o 
   2  11   6        1.15        1.61      1.13 o 
   3  11   6       17.42       20.83      1.86 o 
  -4  12   6       13.43       13.00      1.01 o 
  -3  12   6        0.72        0.35      0.71 o 
  -2  12   6       22.45       23.94      1.40 o 
  -1  12   6        9.50       11.46      1.46 o 
   0  12   6       10.25       12.65      1.57 o 
   1  12   6        7.46        7.60      1.47 o 
   2  12   6        9.11        9.38      1.56 o 
  -3  13   6       20.83       22.15      1.40 o 
  -2  13   6        5.63        5.34      0.96 o 
  -1  13   6        4.50        2.26      1.13 o 
   0  13   6        6.71        5.54      1.47 o 
   1  13   6        1.42        0.10      1.17 o 
   2  13   6        3.78        2.04      1.26 o 
  -2  14   6       22.83       20.75      1.76 o 
  -1  14   6        2.26        4.27      1.27 o 
   0  14   6       10.51        8.34      1.53 o 
  -7   1   7        1.02        0.85      0.95 o 
  -6   1   7        6.73        6.74      1.34 o 
  -5   1   7        8.69        8.93      1.12 o 
  -4   1   7      111.85      101.45      3.07 o 
  -3   1   7       25.13       21.21      1.00 o 
  -2   1   7        0.03        0.05      0.34 o 
  -1   1   7        2.69        2.70      0.50 o 
   0   1   7       23.50       18.47      1.14 o 
   1   1   7       20.56       17.65      0.77 o 
   2   1   7        0.95        1.38      0.63 o 
   3   1   7       11.86       15.89      1.15 o 
   4   1   7       10.84       12.51      1.44 o 
   5   1   7        1.88        2.49      1.14 o 
  -7   2   7        2.49        2.16      1.04 o 
  -6   2   7        0.36       -0.84      0.99 o 
  -5   2   7        3.19        2.49      0.89 o 
  -4   2   7       56.13       59.06      1.67 o 
  -3   2   7        9.05       11.10      0.80 o 
  -2   2   7       12.40       12.54      0.77 o 
  -1   2   7       13.98       12.80      0.76 o 
   0   2   7        4.96        3.71      0.74 o 
   1   2   7       13.33       13.04      0.93 o 
   2   2   7       14.70       17.15      1.10 o 
   3   2   7       75.89       78.89      2.34 o 
   4   2   7       21.56       21.21      1.72 o 
   5   2   7        0.58        0.65      1.01 o 
  -7   3   7        4.03        5.36      1.14 o 
  -6   3   7       19.75       22.09      1.46 o 
  -5   3   7        7.22        6.44      1.19 o 
  -4   3   7        3.83        4.52      0.69 o 
  -3   3   7        3.86        4.65      0.64 o 
  -2   3   7       56.11       57.33      2.07 o 
  -1   3   7       25.83       24.93      1.08 o 
   0   3   7        2.84        1.57      0.46 o 
   1   3   7        4.80        6.23      0.97 o 
   2   3   7        3.54        3.90      0.98 o 
   3   3   7        0.07       -0.60      0.66 o 
   4   3   7       23.39       25.83      1.44 o 
   5   3   7        0.10       -1.81      1.21 o 
  -7   4   7        0.00       -0.22      0.94 o 
  -6   4   7        6.73        7.44      1.60 o 
  -5   4   7       59.96       61.36      2.30 o 
  -4   4   7        2.92        2.13      0.66 o 
  -3   4   7       22.21       18.31      1.24 o 
  -2   4   7       97.49       97.19      2.97 o 
  -1   4   7       71.23       70.38      2.35 o 
   0   4   7       10.98       11.34      0.69 o 
   1   4   7       22.51       24.96      1.51 o 
   2   4   7       16.35       18.74      1.15 o 
   3   4   7       39.53       43.18      1.68 o 
   4   4   7        8.54       10.32      1.14 o 
  -6   5   7        2.13        1.55      0.98 o 
  -5   5   7        5.94        6.33      0.90 o 
  -4   5   7       30.77       27.59      1.18 o 
  -3   5   7       77.44       72.60      2.49 o 
  -2   5   7       21.28       22.77      1.33 o 
  -1   5   7      104.48       99.16      2.51 o 
   0   5   7       22.56       26.44      1.61 o 
   1   5   7       28.39       25.84      1.58 o 
   2   5   7        0.76        1.45      0.87 o 
   3   5   7        0.02        0.81      0.92 o 
   4   5   7        0.18       -0.79      0.74 o 
  -6   6   7        2.36        1.47      1.01 o 
  -5   6   7       19.60       19.83      1.13 o 
  -4   6   7       16.51       16.30      1.04 o 
  -3   6   7      151.15      146.73      4.13 o 
  -2   6   7        7.70        8.66      0.87 o 
  -1   6   7       14.35       16.32      1.04 o 
   0   6   7       62.42       65.84      2.55 o 
   1   6   7        0.01       -1.05      0.83 o 
   2   6   7        1.90        1.65      1.11 o 
   3   6   7        5.76        7.64      1.28 o 
   4   6   7       21.83       23.33      3.41 o 
  -6   7   7        2.21        3.43      0.94 o 
  -5   7   7        0.79        0.13      0.70 o 
  -4   7   7        0.77        0.78      0.58 o 
  -3   7   7       12.77       16.39      1.38 o 
  -2   7   7       15.02       18.73      1.16 o 
  -1   7   7       36.62       41.92      2.15 o 
   0   7   7       70.54       73.84      2.80 o 
   1   7   7        6.25        5.50      1.12 o 
   2   7   7       31.41       36.41      1.92 o 
   3   7   7        1.97        4.74      1.17 o 
   4   7   7        1.08        2.37      1.16 o 
  -6   8   7        4.29        3.01      1.15 o 
  -5   8   7        7.95        7.15      0.80 o 
  -4   8   7       28.54       29.28      1.48 o 
  -3   8   7       38.15       35.22      1.57 o 
  -2   8   7       67.21       65.81      2.66 o 
  -1   8   7       26.37       30.93      1.84 o 
   0   8   7       30.43       25.65      1.74 o 
   1   8   7        0.00       -0.76      1.50 o 
   2   8   7        3.44        3.54      1.09 o 
   3   8   7       19.00       19.58      1.75 o 
  -5   9   7        3.70        2.10      0.93 o 
  -4   9   7        0.98       -0.82      0.79 o 
  -3   9   7       13.53       13.19      1.56 o 
  -2   9   7        9.26       10.39      1.12 o 
  -1   9   7        0.27       -0.39      1.37 o 
   0   9   7        0.90        0.30      0.98 o 
   1   9   7        0.00       -0.33      0.94 o 
   2   9   7        0.09        0.70      1.02 o 
   3   9   7        0.29       -0.03      1.12 o 
  -4  10   7        0.03       -0.92      0.61 o 
  -3  10   7        0.87        0.63      0.78 o 
  -2  10   7       10.48        9.26      1.10 o 
  -1  10   7        0.02       -0.91      0.92 o 
   0  10   7        6.89        6.83      2.28 o 
   1  10   7       14.71       18.75      1.75 o 
   2  10   7        0.73        1.06      1.15 o 
  -4  11   7        2.44        1.65      0.90 o 
  -3  11   7        0.62       -0.11      0.75 o 
  -2  11   7       11.40        9.60      1.45 o 
  -1  11   7        5.34       10.06      1.45 o 
   0  11   7        1.12       -0.30      1.04 o 
   1  11   7        0.72        0.11      1.22 o 
   2  11   7       21.29       22.10      3.32 o 
  -3  12   7       17.99       22.08      1.48 o 
  -2  12   7        0.27        1.08      1.04 o 
  -1  12   7        0.14       -0.14      1.07 o 
   0  12   7       18.69       20.30      1.92 o 
   1  12   7       11.67       13.68      1.99 o 
  -6   0   8        2.66        2.51      1.34 o 
  -5   0   8        1.72        0.36      1.17 o 
  -4   0   8       13.63       18.03      1.86 o 
  -3   0   8       43.48       41.08      2.52 o 
  -2   0   8       85.53       86.29      2.55 o 
  -1   0   8       57.15       48.37      2.80 o 
   0   0   8       23.06       32.46      2.25 o 
   1   0   8        1.34       -0.26      0.91 o 
   2   0   8        6.24        5.22      1.40 o 
   3   0   8      158.64      144.27      6.29 o 
   4   0   8        8.64        8.54      2.15 o 
  -6   1   8        1.03       -1.13      0.83 o 
  -5   1   8       27.53       26.04      1.54 o 
  -4   1   8       20.64       21.37      1.43 o 
  -3   1   8        8.37        8.88      0.82 o 
  -2   1   8       29.15       24.39      0.90 o 
  -1   1   8       15.58       16.74      0.92 o 
   0   1   8        6.82        7.17      0.98 o 
   1   1   8        0.05        0.13      0.55 o 
   2   1   8        6.50        2.40      0.89 o 
   3   1   8       42.51       49.11      2.41 o 
   4   1   8       74.62       66.82      2.88 o 
  -6   2   8        7.69        5.96      1.11 o 
  -5   2   8        1.51        1.20      0.90 o 
  -4   2   8       32.37       36.42      1.34 o 
  -3   2   8        6.71        6.98      1.06 o 
  -2   2   8        2.43        2.40      0.61 o 
  -1   2   8       20.08       18.33      0.96 o 
   0   2   8        0.66       -0.69      0.46 o 
   1   2   8       26.01       27.57      4.37 o 
   2   2   8       14.76       13.18      1.34 o 
   3   2   8       59.86       55.51      3.52 o 
  -6   3   8        0.73       -0.49      0.89 o 
  -5   3   8        0.06       -1.14      0.81 o 
  -4   3   8       11.51        9.96      0.91 o 
  -3   3   8       23.32       21.85      1.04 o 
  -2   3   8        4.15        2.52      0.82 o 
  -1   3   8        3.43        3.65      0.62 o 
   0   3   8       21.05       23.75      0.96 o 
   1   3   8        4.12        5.04      1.01 o 
   2   3   8        0.11       -1.14      0.76 o 
   3   3   8        0.60        0.43      1.37 o 
  -6   4   8        0.08       -1.26      0.96 o 
  -5   4   8       11.53       11.42      1.60 o 
  -4   4   8       44.00       40.02      1.84 o 
  -3   4   8       14.08       14.54      0.96 o 
  -2   4   8        0.25        0.19      0.73 o 
  -1   4   8       13.18       14.47      1.58 o 
   0   4   8        3.37        4.06      1.01 o 
   1   4   8       26.37       28.44      1.68 o 
   2   4   8        1.93        0.23      0.91 o 
   3   4   8        4.04        3.94      1.20 o 
  -5   5   8        2.98        3.30      0.78 o 
  -4   5   8        0.05       -0.19      0.64 o 
  -3   5   8       21.38       22.13      1.46 o 
  -2   5   8       53.61       54.85      2.43 o 
  -1   5   8       15.44       17.00      1.57 o 
   0   5   8       21.94       21.40      1.57 o 
   1   5   8       22.15       20.63      1.55 o 
   2   5   8       16.47       18.27      1.65 o 
   3   5   8        3.48        6.33      1.30 o 
  -5   6   8        1.92        0.10      0.67 o 
  -4   6   8       39.13       35.69      1.35 o 
  -3   6   8       11.53       13.22      1.61 o 
  -2   6   8        6.37        7.24      1.04 o 
  -1   6   8       16.19       18.96      2.18 o 
   0   6   8        1.59       -0.44      0.88 o 
   1   6   8        6.03        7.16      1.48 o 
   2   6   8        8.33       14.08      2.28 o 
   3   6   8        4.53        4.47      1.28 o 
  -5   7   8        0.17       -0.68      0.62 o 
  -4   7   8       19.80       18.67      1.33 o 
  -3   7   8       24.49       25.08      1.41 o 
  -2   7   8       35.82       38.65      2.11 o 
  -1   7   8        1.31        1.29      1.03 o 
   0   7   8        5.54        5.65      1.20 o 
   1   7   8       12.01       13.77      1.55 o 
   2   7   8       14.33       13.62      1.52 o 
  -4   8   8        1.44        1.94      0.62 o 
  -3   8   8       38.47       42.38      2.93 o 
  -2   8   8        1.60        1.76      1.09 o 
  -1   8   8       28.32       33.77      3.77 o 
   0   8   8       16.73       19.94      1.76 o 
   1   8   8        5.33        7.28      1.37 o 
   2   8   8       30.69       36.76      2.14 o 
  -3   9   8       32.40       32.81      2.07 o 
  -2   9   8        3.47        3.88      1.24 o 
  -1   9   8        5.35        4.60      1.26 o 
   0   9   8       16.54       18.83      1.77 o 
   1   9   8        0.52        2.33      1.19 o 
  -2  10   8       29.13       27.15      2.00 o 
  -1  10   8        4.70        6.65      1.39 o 
   0  10   8        3.44        3.26      1.30 o 
  -5   1   9        0.00       -1.22      0.82 o 
  -4   1   9        1.77       -0.49      0.86 o 
  -3   1   9        4.03        3.11      0.71 o 
  -2   1   9        2.82        2.28      0.62 o 
  -1   1   9        0.12       -0.83      0.55 o 
   0   1   9        4.88        5.50      1.61 o 
   1   1   9        1.89        0.52      1.14 o 
  -4   2   9       16.11       17.52      1.13 o 
  -3   2   9       22.49       22.30      1.16 o 
  -2   2   9        0.93        0.28      0.60 o 
  -1   2   9        0.03       -0.06      0.56 o 
   0   2   9        0.11       -1.13      0.75 o 
   1   2   9        0.38       -0.49      1.17 o 
   2   2   9        0.08       -1.56      1.14 o 
  -4   3   9       16.03       17.88      1.15 o 
  -3   3   9       10.94       11.91      0.98 o 
  -2   3   9        5.47        5.84      1.39 o 
  -1   3   9        0.13       -0.21      0.57 o 
   0   3   9        0.92       -0.84      2.30 o 
   1   3   9        1.04       -0.13      1.22 o 
  -4   4   9        0.24        0.31      0.69 o 
  -3   4   9        3.05        4.98      0.77 o 
  -2   4   9        2.13        4.32      1.39 o 
  -1   4   9       43.16       43.99      2.20 o 
   0   4   9       37.83       34.14      1.96 o 
   1   4   9        2.14        1.47      1.01 o 
  -4   5   9        0.29       -0.54      0.64 o 
  -3   5   9       10.07        8.87      1.05 o 
  -2   5   9        1.65        4.50      0.91 o 
  -1   5   9        0.36        0.53      1.21 o 
   0   5   9        1.81        3.55      1.16 o 
   1   5   9        3.70        3.85      1.56 o 
  -3   6   9        5.25        3.08      1.68 o 
  -2   6   9       20.57       23.25      2.35 o 
  -1   6   9        1.44        0.82      1.04 o 
   0   6   9        7.08        6.09      1.32 o 
  -2   7   9       32.12       33.30      2.10 o 
  -1   7   9       14.23       16.41      4.01 o 
                                                 
